# Supplementary material for: The Role of LncRNAs in Radio- and Chemoresistance of Glioblastoma: Prognostic or Therapeutic?
Source: Curr Oncol. 2025 Sep 27;32(10):539. doi: 10.3390/curroncol32100539 (PMC12562516; doi:10.3390/curroncol32100539)
Supplement: Supplementary file 1 [file curroncol-32-00539-s001.zip]

Archive with 1 entries (1 files):
- curroncol-3835106-supplementary.pdf
